# Supplementary material for: A small-molecule ARTS mimetic promotes apoptosis through degradation of both XIAP and Bcl-2
Source: Cell Death Dis. 2020 Jun 25;11(6):483. doi: 10.1038/s41419-020-2670-2 (PMC7316745; doi:10.1038/s41419-020-2670-2)
Supplement: Supplementary file 3 — Supplementary Tables [file 41419_2020_2670_MOESM3_ESM.xlsx]

## Sheet: Table S1
Supplementary table 1
			Expression level				Normalized expression level
Cell line	Cell origin	A4 IC50(µM)	ACTB	GAPDH	XIAP	BCL2	log(XIAP)/ log(GAPDH)	log(XIAP)/ log(ACTB)	log(BCL2)/ log(GAPDH)	log(BCL2)/ log(ACTB)
MCF-7	breast	4.60781	9645	16290612	2147	160511	0.461988	0.83624	0.72179	1.3065
MCF-7	breast	4.60781	313490	14515929	6140	0	0.528938	0.689231	0	0
MDAMB468	breast	6.22151	287984	12511708	3805	0	0.504466	0.655818	0	0
MDAMB436	breast	7.15988	331453	18786799	3887	0	0.493496	0.650243	0	0
SKBR3	breast	7.97751	305741	18714506	2877	0	0.47564	0.630577	0	0
HS578T	breast	9.56291	264916	13461992	1851		0.458319	0.602497	0	0
MDAMB231	breast	10.1371	150070	28947311	1048	4120	0	0.583499	0.484466	0.698356
MDAMB231	breast	10.1371	354112	12317723	1699	0	0.455564	0.582107	0	0
HT-29	colon	1.84496	379179	15325544	647	358	0.391196	0.503851	0.355426	0.45778
HT-29	colon	1.84496	24405	7841541	12637	0	0.594924	0.934852	0	0
HCT15	colon	5.03358	251637	8771703	462	0	0.383784	0.493381	0	0
LOVO	colon	5.96264	16381	12363628	10639	2311	0.567797	0.955523	0.474299	0.798179
COLO205	colon	7.38418	35623	22069718	817	687	0.396555	0.639805	0.386307	0.62327
Caco-2	colon	8.13752	20089	14656825	4863	0	0.514497	0.85683	0	0
DLD1	colon	8.2373	9783	11426284	14820	0	0.590947	1.0452	0	0
SW620	colon	10.3806	59162	15705846	0	14514	0	0	0.578342	0.872119
SW620	colon	10.3806	30781	13310590	23206	0	0.612785	0.972666	0	0
SW620	colon	10.3806	30781	13310590	23206	0	0.612785	0.972666	0	0
HCT116	colon	11.1567	19349	15041826	9287	0	0.552837	0.925634	0	0
HCT116	colon	11.1567	5028735	19257	2327455	0	1.486	0.950074	0	0
HCT116	colon	11.1567	3314	4715149	575	0	0.413527	0.783918	0	0
COLO678	colon	14.4144	4585	9996215	31972	0	0.643554	1.23036	0	0
HEK293	kidney	2.79853	10455342	9080	5702772	0	1.70691	0.962496	0	0
ACHN	kidney	5.98926	445885	25529760	2691	8515	0.463061	0.607148	0	0
786-0	kidney	6.303	37364	2626118	1637	0	0.500684	0.702916	0
UO31	kidney	6.4824	985680	19091896	308	0	0.341794	0.415192	0	0
Caki1	kidney	8.1427	459653	17435411	0	3780	0	0	0.494031	0.631794
IGROV-1	ovary	8.0758	655641	28757841	2215	20444	0.448516	0.575136	0.57792	0.741072
IGROV-1	ovary	8.0758	4931599	5537638	7523	0	0.574849	0.579172	0	0
OVCAR3	ovary	8.40499	16355954	9996871	2596	0	0.487767	0.47331	0	0
OVCAR4	ovary	9.99065	264327	8677260	276	0	0.351798	0.450174	0	0
SKOV-3	ovary	13.6214	14804	12435884		22702	0	0	0.613991	1.04452
Supplementary table 2
Cell line origin	No. of proteomes	No. of cell lines	Cell lines
Breast	8	6	MCF7;MDAMB468;MDAMB436; SKBR3;HS578T;MDAMB231
Colon	14	9	HT-29;HCT15;LOVO;COLO205; Caco-2;DLD1;SW620;HCT116;COLO678
Kidney	5	5	HEK293;ACHN;786-0;UO31;Caki1
Ovary	5	4	IGROV-1;OVCAR3;OVCAR4;SKOV3
Total	32	24
